# Supplementary material for: A Novel Quantitative Computer-Assisted Score Can Improve Repeatability in the Estimate of Vascular Calcifications at the Abdominal Aorta
Source: Nutrients. 2022 Oct 13;14(20):4276. doi: 10.3390/nu14204276 (PMC9607651; doi:10.3390/nu14204276)
Supplement: Supplementary file 1 [file nutrients-14-04276-s001.zip]

Archive with 1 entries (1 files):
- nutrients-1922214-supplementary.pdf
